# Supplementary material for: Dpp controls growth and patterning in Drosophila wing precursors through distinct modes of action
Source: eLife. 2017 Jul 4;6:e22546. doi: 10.7554/eLife.22546 (PMC5560859; doi:10.7554/eLife.22546)
Supplement: Figure 2—source data 1. — DOI: http://dx.doi.org/10.7554/eLife.22546.007 [file elife-22546-fig2-data1.xlsx]

## Sheet: Sheet1
24 h	48 h	72 h	96 h	Control
2599.58	3143.62	5005.84	10671	54175.5
2597.09	2702.55	3595.91	20171.7	56647.6
2010.98	7303.05	8009.15	30344.8	33842.7
2422.69	2793.32	6035.76	28819.5	31850.7
	6158.96	6264.06	16592.9	40418.5
	7390.28	7010.91	34415.1	38269.7
	9624.4	14727.7	28724.4	26811.5
	12112.1	8012.34	31269.8	37724.3
	3591.8	8986.53	47625.8	37768.5
	4615.01	12344	20370.1	50862.7
	3025.83	11028.8	14359.9	43451.4
	3484.03	16022.7	46770.8	50411.8
	8669.58	10262	23112.8	33008.9
	2615.15	4632.5	11432.3	32073.4
	4359.1	5429.86	15827.8	36998.1
	5323.34	9864.75	18008.3	52898.2
	4487.06	6767.49	48231.6	23140.6
	2552.64	8223.15	27403.3	28000.6
	4230.86	7669.24	43507.4	29994.3
