# Supplementary material for: Dpp controls growth and patterning in Drosophila wing precursors through distinct modes of action
Source: eLife. 2017 Jul 4;6:e22546. doi: 10.7554/eLife.22546 (PMC5560859; doi:10.7554/eLife.22546)
Supplement: Figure 4—source data 3. — DOI: http://dx.doi.org/10.7554/eLife.22546.016 [file elife-22546-fig4-data3.xlsx]

## Sheet: Sheet1
dppFRT-PSB			dppFRT-CA			dppFRT-TA
72 h	96 h	Control	72 h	96 h	Control	72 h	96 h	Control
5005.84	10671	50862.7	3840.09	33500.5	110564	24921.6	81148.2	83137.4
8009.15	38390.7	40418.5	10353.6	66647.4	86796	26191.4	30905.2	81743.2
6035.76	28724.4	32073.5	17535.9	47124.3	68409	38466.9	69620.7	63140.3
6264.06	28819.5	33008.9	24305	53436.8	88016.9	29357.7	44809.8	61026.5
7010.91	20370.1	50411.8	12837.1	50548	86427.2	41914.4	45843.8	61162.2
5684.66	21149.2	34224.9	6972.68	49406.8	83810	35361.6	35394.7	65868.3
5341.83	5579.44	48146.7	18245.3	53318.8	88153.3	32007.3	74848.6	47652.7
8024.58	30406.3	40010.4	8709.24	56123.5	95123.1	30265.2	49434.3	80585.2
5814.3	37051.5	44554.4	9945.13	48069.1	77513.5	34031.1	50040.2	76883.3
7672.51	35085.9	29352.9	22749.4	58082.1	78051.4	29349.6	50566.4	76746.5
